# Supplementary material for: A Novel Truncated Form of Serum Amyloid A in Kawasaki Disease
Source: PLoS One. 2016 Jun 6;11(6):e0157024. doi: 10.1371/journal.pone.0157024 (PMC4894573; doi:10.1371/journal.pone.0157024)
Supplement: S1 File — The SELDI intensities and available clinical laboratory values evaluated in the manuscript are present in spreadsheet form for the three cohorts of subjects. (XLSX) [file pone.0157024.s005.xlsx]

## Sheet: Cohort 1
Patient	group	biomarker SELDI	Age	Gender	illness day	IVIG response	CRP	ESR	GGT	platelet count	wbdc count	z worst
1	KD	12.3776	2301	M	8	R		63	73	290	15.8	1.03
2	KD	1.6316	1846	M	6	NR	22	97	72	443	12.1	1.63
3	KD	5.29828	2881	M	8	R	2.8	52	114	377	10.2	1.75
4	KD	1.92807	1433	M	6	R	14.8	99	101	547	23.5	1.43
5	KD	2.8694	980	M	6	R	14.1	58	65	465	11.7	3
6	KD	6.78882	2207	M	8	R	5.7	41	60	513	16.8	0.36
7	KD	0.946702	359	F	5	NR	36.9	63	78	536	12.1	23.56
8	KD	1.013	456	M	6	R	2.7	67	277	347	12.2	4.66
9	KD	2.7642	1965	F	8	R	4.5	58	154	445	7.6	0.4
10	KD	0.987118	633	M	5	R	11.1	79	26	356	10.1	1.43
11	FC	1.04747	256	M	5			23	13	436	7.9
12	FC	0.290986	2440	F	2					376	6.8
13	FC	0.498105	648	F	5					201	6.3
14	FC	0.438943	2203	F	7		3	68	19	264	6
15	FC	0.145763	99	M	5		0.8	5	126	419	6.7
16	FC	0.147452	438	F	4			45		279	16.4
17	FC	0.408187	289	M	5			10	17	240	9.5
18	FC	0.823429	450	F	7			73	20	558	12
19	FC	1.63345	723	M	7		0.7	24	16	267	5.5
20	FC	0.463253	413	M	7		3.4	39	20	301	11.7

## Sheet: Cohort 2
Patient	group	biomarker SELDI	sa biomarker SELDI	Age	Gender	illness day	IVIG response	CRP	ESR	GGT	platelet count	wbdc count	z worst
21	KD	18.3639	6.00126	1460		5	NR	44.2	34	38	235	13.1	3.53
22	KD	27.9029		730		13	R	6.1	58	27	406	17.2	1.56
23	KD	18.8609		1432		5	R	12.5	69	228	384	10.9	2.26
24	KD	29.3256	7.70627	886		7	R	16.4	34	194	606	32.4	3.01
25	KD	18.6203		507		11		6	39		585	9.4	0.44
26	KD	18.4658		1483		3	NR	5.9	40	200	324	13.9	1.16
27	KD	40.4145		1805		5	NR	22.5	72	95	446	19.2	1.14
28	KD	41.4197	12.2863	1434		4	R	6.8	107	9	413	10.4	0.93
29	KD	179.779		3347		10	R	2.8	48	31	706	10.7	1.44
30	KD	13.0044	6.78007	1026		4	NR	21.6	64		132	7.7	5.06
31	KD	22.6679		1687		12		5.2	103	15	950	15.6	1.05
32	KD	115.85	24.2481	853		14		7.5	27	17	660	23.4	2.6
33	KD	12.379	13.9278	586		5	NR	7.4	76	6	396	12.4	3.72
34	KD	82.8463		2069		11		5.5	69	98	737	12.5
35	KD	28.0215	3.17637	857		4	NR	21.4	59	28	458	20.6	1.04
36	KD	34.842		1058		6	NR	4.3	30	131	334	11.1	1.27
37	KD	65.4509		285		9	R	2.9	59	389	710	11.8	1.58
38	KD	23.1495	3.86238	418		22		1.5	34	20	668	9	0.94
39	KD	31.196		423		6		2	63	10	443	12.9
40	KD	86.7569	26.5098	679		11		12.9	36	35	1001	20.5	2.26
41	KD	91.5471		3492		20		1.7	45	15	533	13	0.3
42	KD	13.788		646		7	R	7.9	66	146	594	8.4	2.15
43	KD	6.26943		96		2		8.3	17	26	522	11.6	5.95
44	KD	12.2402		327		8	NR	4	75	10	701	21.6	1.54
45	KD	35.4887		595		7	R	5	42	113	418	12.4	2.13
46	KD	11.34	13.7976	155		6	R	5.5	15	42	486	15.4	4.48
47	KD	15.4019		244		9	R	1.6	66	14	168	6.1	2.14
48	KD	45.3808	5.66282	1455		6	R	30.1	51	19	659	18.5	1.1
49	KD	54.301		2876		9	R	21.2	48	14	322	12.3	1.13
50	KD	46.8677		164		8		7.2	76	110	191	12.3	11.06
51	KD	18.538	9.95609	876		4	R	32.6	66	66	278	15.5	3.43
52	KD	63.7437		757		5	NR	8.5	28	153	412	9.6	1.39
53	KD	25.5364		892		8	NR	6.5	64	14	507	25	0.65
54	KD	48.3925		335		5	R	17.8	75	74	425	12.7	1.78
55	KD	13.1624	13.6469	5444		4	R	6	80	249	302	14.3	-0.59
56	KD	48.2798		1188		5	R	3.2	26	203	353	5.9	1.26
57	KD	24.3068	8.79699	425		15	R	5.6	62	20	244	12	0.42
58	KD	19.2384	10.4723	1370		4	R	5.3	83	49	325	9.2	1.78
59	KD	37.3574	9.04517	1627		9	R	12.9	5	18	249	13.6	3.2
60	KD	19.4075		1462		5	R	4.8		222	642	13.4	2.57
61	KD	15.6961	2.42434	1894		9	R	5.8	46	12	425	10.7	0.6
62	KD	18.9329		88		3	R	4.9		21	478	19.9	1.94
63	KD	65.1463		1584		7		8.8	38	11	425	12.1	2.04
64	FC	14.7494		1533		0		0.3	59		149	11.9
65	FC	12.5679		1402		5		7.3	46	20	199	9.7
66	FC	16.9151		1177		0			39		332	8.9
67	FC	15.5967		504		4		3.1	6	10	175	14.3
68	FC	30.6896		1550		8		4.7	20	9	595	19.4
69	FC	8.97119		189		5		5.9	3	12	255	9.2
70	FC	16.0959		3519		6		2.3	28	18	307	13.3
71	FC	7.5291		1857		2		1.6	20	13	339	5.4
72	FC	14.4014		3427		11		1.6	32	12	178	8.6
73	FC	5.64559		325		3		1.3	16		194	4.6
74	FC	9.09668		661		8		0.9		24	147	2.8
75	FC	35.0968		934		12		13.3	7	100	814	31
76	FC	11.2833		388		3		0.3	19	40	622	7.4
77	FC	9.91439		357		3		0.3	33	12	224	6.4
78	FC	19.6468		3566		2		1	33		295	14.4
79	FC	4.32005		1106		7		1.4	20	15	135	3.2
80	FC	10.2021		519		7		1.8	29	42	360	7
81	FC	6.46449		2153		7		23		11	139	10.2
82	FC	25.5916		98		4		4.5	10	12	366	8.9
83	FC	2.33944		342		2		0.7		14	271	5.7
84	FC	4.24103		640		2		6.9	15		320	17.6
85	FC	11.8887		1519		3			16		336	7.6
86	FC	3.92208		3067		2		4.8		45	173	4.3
87	FC	7.72145		319		3			10		37	10.4
88	FC	13.7516		2764		6		0.5	63	7	159	4.2
89	FC	10.4946		507		14		0.3		14	316	8.6
90	FC	28.052		274		2		0.6	19		577	14.5
91	FC	9.0934		586		11		0.3			244	5.1
92	FC	22.2204		407		3		4.8		14	508	15.1
93	FC	7.94119		971		2					249	8.2
94	FC	22.0155		6262		4		7		13	241	17.8
95	FC	9.38944		1293		4
96	FC	11.5663		512		4					440	13.4
97	FC	6.99926		274		2			1		343	7.3
98	FC	22.598		1866		5			35		250	17
99	FC	11.4793		2146		3					361	13.3
100	FC	9.15694		261		3
101	FC	6.09017		61		3		0.3		17	233	5.8
102	FC	16.11		154		8		2.6		12	569	10.8
103	FC	13.7193		532		3					254	9.3
104	FC	7.07604		169		4		3		82	179	4.3
105	FC	9.18187				2

## Sheet: Cohort 3
Patient	group	PI biomarker SELDI	EDTA biomarker SELDI	Age	Gender	illness day	IVIG response	CRP	ESR	GGT	platelet count	wbc count	z worst
106	KD	3.95088	3.79253	394	M	8	R	7.2	47	18	307	14.2	0.98
107	KD	10.0063	9.64892	1106	F	5	R	4.9	>140	37	372	14.6	1.61
108	KD	2.42584	4.09976	773	M	6	R	4.1	52	17	415	13	0.03
109	KD	13.0403	3.80877	2905	M	13		1.6	40	20	654	9	0.75
110	KD	5.52689	5.8351	3942	F	12		<0.3	59	73	508	11.9	0.82
111	KD	3.57471	4.14077	3068	M	6	R	17.1	75	19	251	12	0.36
112	KD	20.8676	19.7531	457	F	6	R	3.8	74	17	556	12.7	2.19
113	KD	2.99639	1.65589	969	M	11		5.7	31	17	383	8.8	1.01
114	KD	3.88527	7.46716	1965	F	0		8.1	42	19	258	16.6	0.97
115	KD	3.74294	4.08308	2947	M	18		ND	11	ND	291	10.4	0.4
116	KD	42.0226		982	M	5	NR	15.9	35	177	521	14.8	1.14
117	KD	6.69322		928	M	9	R	14.8	114	29	485	23.8	2.11
118	KD	11.8291	9.89573	801	F	6	R	19	51	174	273	9.7	-0.01
119	KD	20.9785	30.8179	594	M	4	R	6.4	49	95	341	8.5	2.61
120	KD	8.66958	7.0366	2993	F	6	R	6.5	63	35	288	11.1	0.9
121	FC	2.07172	2.78171	2002	M	4		0.4	33	19	231	5.3
122	FC	2.64491	2.74007	982	M	2		ND	29	21	512	6
123	FC	4.39435	5.18656	827	F	7		3.7	20	46	178	17.1
124	FC	2.25546	3.16327	2284	M	5		16.1	23	16	123	10
125	FC	5.56011	5.35253	1616	F	5		2.2	52	23	287	6.9
126	FC	2.04972	2.03083	296	M	5		2.7	11	43	170	5.8
127	FC	2.64805	3.96865	724	M	4		0.8	39	ND	349	13.3
128	FC	5.31976	3.78337	2010	F	6		<0.5	2	19	268	6
129	FC	5.13885	2.70171	2482	M	8		<0.5	5	18	296	6.4
